# Supplementary material for: Meta-analysis of the association between SCARB1 polymorphism and fasting blood lipid levels
Source: Oncotarget. 2017 Sep 14;8(46):81145–53. doi: 10.18632/oncotarget.20867 (PMC5655269; doi:10.18632/oncotarget.20867)
Supplement: Supplementary file 3 [file oncotarget-08-81145-s003.xlsx]

## Sheet: Sheet1
Supplementary Table 2A: Worksheet for assessment of methodologic quality of studies using STREGA guidelines
Item number	STROBE Item (STREGA modification in italics)
Title and abstract
1	Title or abstract should indicate study design with a commonly used term; provide informative and balanced summary of what was done and what was found
Introduction
2	Background and rationale: explain scientific background and rationale for investigation
3	Objectives: state specific objectives, including any pre-specified hypotheses.
	STREGA: State if first report of genetic association, replication, or both
Methods
4	Study design: Present key elements of study design
5	Setting: Describe setting, locations, dates, including periods of recruitment, exposure, follow-up, data collection
6	Participants: give eligibility criteria and sources and methods of selection of participants. For case control studies, give the rationale for choice of cases and controls. For matched studies, give matching criteria and number of controls per case.
	STREGA: Give information on criteria and methods for selection of subsets of participants from a larger study, when relevant
7	Variables: clearly define all outcomes, exposures, predictors, potential confounders and effect modifiers. Give diagnostic criteria.
	STREGA: clearly define genetic exposures (genetic variants) using a widely used nomenclature system. Identify variables likely to be associated with population stratification (confounding by ethnic origin).
8	Data sources, measurement: For each variable, give sources of data and details of methods of measurement
	STREGA: Describe laboratory methods, including source and storage of DNA, genotyping methods, platforms (including allele calling algorithm used and version), error rates, call rates. State the center where genotyping was done. Describe comparability of lab methods if more than one group. Specify whether genotypes were assigned using all of the data from the study simultaneously or in smaller bat…
9	Bias: Describe any efforts to address potential sources of bias.
	STREGA: For quantitative outcome variables, specify if any investigation of potential bias resulting from pharmacotherapy was undertaken. If relevant, describe nature and magnitude of potential bias, and explain what approach was used to deal with this.
10	Study size: Explain how study size was arrived at
11	Quantitative variables: Explain how quantitative variables were handled in the analyses. If applicable describe which groupings were chosen and why.
	STREGA: If applicable, describe how effects of treatment were dealt with.
12	Statistical methods: Describe all statistical methods including those used to control for confounding. Describe any methods used to examine subgroups and interactions. Explain how missing data were addressed. Explain how loss to follow up was addressed (cohort study). Explain how matching of cases and controls was addressed (case-control study). Describe analytical methods taking account of sampl…
	STREGA: State software version used and settings chosen. State whether Hardy-Weinberg equilibrium considered,and if so how. Describe any methods used for inferring genotypes or haplotypes. Describe methods used to assess population stratification. Describe methods used to address multiple comparisons or to control risk of false-positive findings. Describe methods used to address and correct for r…
Results
13	Participants: Report the numbers of individuals at each stage of the study (numbers potentially eligible, examined for eligibility, confirmed eligible, included, completed follow-up, analyzed). Give reasons for non-participation at each stage. Consider use of a flow diagram.
	STREGA: Report numbers of individuals in whom genotyping was attempted and numbers in whom genotyping was successful
14	Descriptive data: Give characteristics of study participants (eg, demographic, clinical, social) and information on exposures and potential confounders. Indicate the number of participants with missing data for each variable of interest. Summarize follow up time in cohort study.
	STREGA: consider giving information by genotype
15	Outcome data: Report number of outcome events or summary measures over time (cohort study). Report numbers in each exposure category or summary measures of exposure (case-control study). Report numbers of outcome events or summary measures (cross-sectional study).
	STREGA: Report outcomes (phenotypes) for each genotype category
16	Main results: Give unadjusted estimates and if applicable, confounder-adjusted estimates and their precision (95% CI). Make clear which confounders were adjusted for and why they were included. Report category boundaries when continuous variables were categorized. If relevant, consider translating estimates of relative risk into absolute risk for a meaningful time period
17	Other analyses: Report other analyses done eg, analyses of subgroups and interactions and sensitivity analyses
	STREGA: If numerous genetic exposures (genetic variants) were examined, summarize results from all analyses undertaken. If detailed results are available elsewhere, state how they can be accessed
Discussion
18	Key results: Summarize key results with reference to study objectives
19	Limitations: Discuss study limitations, taking into account sources of potential bias or imprecision. Discuss both magnitude and direction of potential bias
20	Interpretation: Give a cautious overall interpretation of results considering objectives, limitations, multiplicity of analyses, results from similar studies and other relevant evidence
21	Generalizability: Discuss the external validity of the study results
22	Funding: Source of funding, role of funders for present and any original study on which present article is based
STREGA item number	1	2	3	4	5	6	7	8	9	10	11	12	13	14	15	16	17	18	19	20	21	22
Acton11	1	1	2	1	1	1	1	1	1	1	1	1	1	1	1	1	1	1	1	1	1	1
Osgood14	1	1	1	1	1	2	1	2	1	1	1	1	1	1	1	2	2	1	2	1	1	1
Morabia17	1	1	1	1	1	1	2	2	2	1	1	2	1	1	1	1	1	1	2	1	1	1
Tanaka19	1	1	1	1	1	1	1	2	2	1	1	2	1	1	1	1	2	1	3	1	1	1
Wu112	1	1	1	1	1	1	2	2	2	1	1	1	1	1	1	2	1	1	2	2	2	1
Wu220	1	1	1	1	1	1	2	2	2	1	1	1	1	1	1	2	1	1	2	2	2	1
Smalinskiene9	1	1	1	1	1	2	2	2	2	1	1	2	1	1	1	1	1	1	1	1	1	1
McCarthy116	1	1	1	1	1	2	1	2	2	1	1	1	1	1	1	1	1	1	2	1	2	1
McCarthy210	3	1	1	1	1	2	1	2	2	1	1	1	1	1	1	1	2	1	3	3	2	1
Stanislovaitiene18	1	1	1	1	1	1	1	2	2	1	1	2	1	1	1	1	1	1	1	2	1	1
Boekholdt13	1	1	1	1	1	2	1	2	1	1	1	1	1	1	1	1	1	1	2	2	2	1
Guo24	1	1	1	1	1	1	2	2	2	1	1	2	1	1	1	2	2	1	2	3	3	1
